# Supplementary material for: The Novel lncRNA ENST00000530525 Affects ANO1, Contributing to Blood–Brain Barrier Injury in Cultured hCMEC/D3 Cells Under OGD/R Conditions
Source: Front Genet. 2022 Jun 8;13:873230. doi: 10.3389/fgene.2022.873230 (PMC9213740; doi:10.3389/fgene.2022.873230)
Supplement: Supplementary file 1 [file DataSheet2.zip]

Archive with 4 entries (3 files):
- Raw data/
- Raw data/lncRNA.sav
- Raw data/Raw data.xlsx
- Raw data/raw picture.pdf
