# Supplementary material for: The Novel lncRNA ENST00000530525 Affects ANO1, Contributing to Blood–Brain Barrier Injury in Cultured hCMEC/D3 Cells Under OGD/R Conditions
Source: Front Genet. 2022 Jun 8;13:873230. doi: 10.3389/fgene.2022.873230 (PMC9213740; doi:10.3389/fgene.2022.873230)
Supplement: Supplementary file 1 [file DataSheet2.zip › Raw data/Raw data.xlsx]

## Sheet: Fig.4
Fig.4
	RT-qRCR					RNA-seq
ENST00000452599	1.06724	1.78462	6.44366	9.68197	1.00498	8.0763	7.11498	13.6641	10.4358	9.40225
ENST00000527450	6.31496	5.80998	1.04759	12.6537	7.07567	8.36316	1.2301	14.0806	10.6103	6.93342
ENST00000530525	-17.4845	-23.6777	-23.354	-3.6085	-3.71345	-15.8993	-12.2876	-12.9744	-8.24438	-16.6863
ENST00000608826	12.8935	15.6075	0.187874	1.16306	1.00498	9.47072	0.715271	35.9201	18.3496	11.2219
T013651	2.04232	5.12361	1.8684	1.64012	18.0616	12.858	1.29584	29.2889	10.8808	5.71097
T029143	5.3451	1.7045	2.12793	2.87921	3.57229	1.77964	1.41922	6.7186	10.8785	5.47876
T058035	-1.06724	-2.9361	-1.04759	-1.26508	-1.16306	-2.48108	-0.318787	-2.6227	-4.80383	-2.73144
T131416	1.82203	0.868706	0.963828	2.35321	3.03274	3.06233	11.6537	4.68127	3.88471	7.98203
T294865	1.2465	4.49962	5.51424	1.31602	2.83781	5.3707	0.632543	14.8697	5.45565	3.40585

## Sheet: Fig.5
Fig.5a
Control	OGD2/R22	OGD4/R20	OGD6/R18	OGD8/R16
0.935771	0.835443	0.836381	0.653244	0.542506
1.04735	0.897328	0.788561	0.725951	0.530201
1.02391	0.904829	0.810127	0.704698	0.558166
1.0361	0.962963	0.753868	0.651007	0.54722
1.01	0.86451	0.743554	0.58613	0.526625
0.939522	0.883263	0.827004	0.621924	0.48
Fig.5b
Control	OGD2/R22	OGD4/R20	OGD6/R18	OGD8/R16
0.857602	0.900239	0.565806	0.663597	0.80332
0.834151	0.998878	0.598068	0.736308	0.879068
1.0413	0.767575	0.606416	0.636565	0.825905
1.0413	0.716173	0.606416	0.822667	0.901696
1.01282	0.894021	0.619158	0.736308	0.895468
1.21283	0.726171	0.711226	0.751779	1.00049

## Sheet: Fig.6
Fig.6b
Control	NC	OE
1.06069	1.09334	23.6702
1.10573	0.96929	24.847
1.12896	0.942785	31.8893
0.832199	1.05336	29.5482
0.891929	0.936272	29.5482
1.01748	0.96929	28.1488
Fig.6c
Control	OGD4/R20
	+	NC	OE
0.907049	0.604492	0.600749	0.535246
0.974423	0.666875	0.655022	0.5602
0.9869	0.660013	0.634435	0.464754
1.04679	0.692452	0.575795	0.489707
1.0131	0.641921	0.62695	0.53088
1.07174	0.641921	0.604492	0.461011

## Sheet: Fig.7
Fig.7a
Control	OGD4/R20
	+	NC	OE
1.09177	2.73728	2.71837	12.6992
1.21139	4.41601	3.95244	11.7669
1.02574	3.95244	2.91348	14.8941
0.97041	2.91348	3.27784	16.0741
0.943874	2.62577	2.62577	13.5167
0.80478	3.27784	4.32513	15.7433
Fig.7b
number	Control	OGD4/R20
		+	NC	OE
1	9.657	23.515	28.178	44.936
2	10.857	20.47	22.503	37.62
3	8.964	25.249	29.81	38.815
4	9.094	22.993	19.831	36.73
5	11.209	19.239	20.561	35.557
6	9.852	17.105	21.523	46.929

## Sheet: Fig.8
Fig.8a
Control	OGD4/R20
	+	NC	OE
1.09243	2.53463	2.93673	3.93023
1.09445	2.54784	2.86409	3.91609
1.06805	2.5818	2.72535	3.99782
0.941648	2.79533	2.69968	3.93096
0.898368	2.41253	2.62565	3.79076
0.886505	2.60196	2.73553	3.75001
Fig.8b ZO1
number	Control	OGD4/R20
		+	NC	OE
1	42.785	19.701	25.857	13.457
2	38.788	27.692	18.099	8.451
3	37.655	15.344	21.774	13.343
4	43.524	20.257	19.158	11.498
5	32.555	21.054	21.064	10.886
6	43.829	22.919	20.031	9.303
Fig.8c Occludin
number	Control	OGD4/R20
		+	NC	OE
1	36.613	19.481	20.549	12.08
2	42.476	20.702	22.415	11.69
3	42.268	18.902	21.782	11.049
4	40.091	17.979	20.847	12.914
5	38.547	17.202	17.868	13.265
6	38.026	18.328	23.602	12.992
Fig.8d Claudin-5
number	Control	OGD4/R20
		+	NC	OE
1	45.387	17.047	22.261	8.88
2	30.823	16.758	17.78	10.656
3	40.893	15.042	19.442	8.826
4	30.678	24.559	19.484	10.383
5	42.678	23.751	16.183	11.246
6	44.751	15.38	20.36	9.413

## Sheet: Fig.S1
Fig.S1
control	stroke
1.0256	0.6605
0.878	0.0502
0.4166	1.0732
1.0311	0.0435
1.1094	0.0475
1.3069	0.3622
1.6182	0.4358
1.3561	0.7484
0.8047	0.4093
0.7349	0.7404
0.4515	0.8717
1.0691	0.5
1.0394	0.2838
1.9592	0.3387
0.8777	0.5266
0.5834	0.5816
1.5141	0.2415
0.7437	0.3873
0.7079	0.3226
0.7725	0.2356
	0.7412
	0.6404
	0.3276
	0.3678
	0.2824
	0.1778
	1.3613
	0.1238
	0.6028
	0.5307
	0.5056
	1.4918
	0.5538
	0.3902
	0.1825
	0.2712
	0.4878
	0.8465
	0.3513
	0.3094

## Sheet: Fig.S4
Fig.S4
	Luc-ANO1-NC			Luc-ANO1-mimic
lncRNA-NC	1.001	0.995	1.004	0.998	1.007	0.995
lncRNA-OE	0.965	0.967	0.972	0.88	0.884	0.881
